# Supplementary material for: Prognostic role of PD-L1 for HCC patients after potentially curative resection: a meta-analysis
Source: Cancer Cell Int. 2019 Jan 29;19:22. doi: 10.1186/s12935-019-0738-9 (PMC6352338; doi:10.1186/s12935-019-0738-9)
Supplement: Supplementary file 5 — Additional file 5: Table S4. Meta-regression analysis for overall survival and recurrence-free survival. [file 12935_2019_738_MOESM5_ESM.xlsx]

## Sheet: Sheet1
Table S4 Meta-regression analysis for overall survival and recurrence-free survival
Variables	Coefficient (SE)	95% CI	P for covariates	REML estimate of between-study variance (τ2)	Proportion of between-study variance explained
Overall survival
Year of publication (year)	0.97 (0.07)	0.83-1.14	0.719	0.5618	-0.0873
Sample size	0.99 (0.01)	0.99-1.00	0.64	0.5565	-0.0771
Positive rate of PD-L1 (%)	0.99 (0.01)	0.97-1.01	0.212	0.4715	0.0874
Region of research	2.38 (1.38)	0.69-8.24	0.156	0.4714	0.0876
Proportion of male (%)	44.65 (163.40)	0.02-114488.00	0.317	0.5249	-0.016
Proportion of HBV (%)	3.87 (3.36)	0.60-24.97	0.142	0.477	0.0768
Proportion of single tumor (%)	0.08 (0.16)	0.01-5.62	0.219	0.3589	0.1116
Proportion of vascular invasion (%)	3.91 (4.96)	0.24-63.36	0.303	0.6279	0.026
Proportion of poor differentiaton (%)	2.20 (3.25)	0.09-56.63	0.603	0.1874	-0.0438
Recurrence-free survival
Year of publication (year)	0.99 (0.08)	0.83-1.18	0.942	0.4065	-0.1361
Sample size	1.00 (0.01)	1.00-1.01	0.807	0.4045	-0.1304
Positive rate of PD-L1 (%)	0.99 (0.01)	0.97-1.02	0.5	0.3808	-0.0641
Region of research	0.30 (0.12)	0.12-0.74	0.013	0.1723	0.5186
Proportion of male (%)	13.87 (45.54)	0.01-16704.19	0.438	0.3774	-0.0546
Proportion of HBV (%)	2.89 (1.92)	0.68-12.28	0.135	0.3185	0.1506
Proportion of single tumor (%)	0.10 (0.18)	0.00-5.42	0.231	0.2286	0.1063
Proportion of vascular invasion (%)	5.51 (6.10)	0.47-65.12	0.155	0.3909	0.1266
Proportion of poor differentiaton (%)	1.85 (2.24)	0.12-27.43	0.621	0.1789	-0.0882
Abbreviations: SE: standard error; CI: confidence interval; PD-L1: programmed death ligand 1; HBV: hepatitis B virus.
